# Supplementary material for: Haemoglobin polymorphism in different blood levels of Ethiopian Zebu x Holstein Friesian crossbred dairy cattle
Source: PLoS One. 2026 Mar 25;21(3):e0340009. doi: 10.1371/journal.pone.0340009 (PMC13016309; doi:10.1371/journal.pone.0340009)
Supplement: S1 Data — (XLSX) [file pone.0340009.s001.xlsx]

## Sheet: Sheet1
Cow ID.	Genotype	Location	Hb Type
S8070	50HF	Shashemene	AA
S7026	50HF	Shashemene	AA
S7158	50HF	Shashemene	BB
S7027	50HF	Shashemene	AA
STe1	50HF	Shashemene	AA
STe2	50HF	Shashemene	AA
HTe3	50HF	Hawassa	AA
HTe4	50HF	Hawassa	AB
HTe5	50HF	Hawassa	AA
HC1	50HF	Hawassa	AB
HC4	50HF	Hawassa	AA
SHC5	50HF	Shashemene	AA
SHC9	50HF	Shashemene	AA
HC13	50HF	Hawassa	AB
DHT2nd5	50HF	Dilla	BB
DHT2nd8	50HF	Dilla	AA
DEt1	50HF	Dilla	AB
DEt2	50HF	Dilla	AB
DEt3	50HF	Dilla	BB
DY4th	50HF	Dilla	AA
DY7th	50HF	Dilla	AA
DY0.3HH	50HF	Dilla	AA
D1.1.2	50HF	Dilla	AA
D1.3.2.1	50HF	Dilla	AA
D7151	50HF	Dilla	AA
ShD8068	50HF	Shashemene	AB
H7335	50HF	Hawassa	BB
ShD7353	50HF	Shashemene	AA
ShD7356	50HF	Shashemene	AA
ShD8093	50HF	Shashemene	AA
HSH7	50HF	Hawassa	AA
STH5th	50HF	Shashemene	AA
HS0060	50HF	Hawassa	AA
HS4745	50HF	Hawassa	AA
HSma	50HF	Hawassa	AA
HSH75T	50HF	Hawassa	AA
HBla	50HF	Hawassa	AB
DB21	50HF	Dilla	AA
DYED2	50HF	Dilla	AA
SW/Bear	75HF	Shashemene	AB
HS7159	75HF	Hawassa	AA
D7031	75HF	Dilla	BB
D8065	75HF	Dilla	AA
HC2	75HF	Hawassa	AA
HC3	75HF	Hawassa	AB
HC6	75HF	Hawassa	AA
HC10	75HF	Hawassa	AA
HC11	75HF	Hawassa	AB
HC14	75HF	Hawassa	AA
HT2nd1	75HF	Hawassa	AA
HT2nd2	75HF	Hawassa	AA
ST2nd3	75HF	Shashemene	AA
HT2nd4	75HF	Hawassa	AA
DYstrow	75HF	Dilla	AA
DY0.2	75HF	Dilla	AA
D2Drow2nd	75HF	Dilla	AA
HYHF010/13	75HF	Hawassa	AA
HY2nd row5th	75HF	Hawassa	AA
S4087	75HF	Shashemene	AB
H3.1.3	75HF	Hawassa	AA
S2.2.2.1	75HF	Shashemene	AA
D9.2.1.1	75HF	Dilla	AA
SP.2.1	75HF	Shashemene	AA
ShD7028	75HF	Shashemene	AA
ShD2527	75HF	Shashemene	AA
ShD8054	75HF	Shashemene	AA
ShD8019	75HF	Shashemene	AA
ShD7355	75HF	Shashemene	AA
ShD7021	75HF	Shashemene	AA
SHF87.5	75HF	Shashemene	AA
DS1828	75HF	Dilla	AA
SEL1	75HF	Shashemene	AA
DBE	75HF	Dilla	AA
DLJ1	75HF	Dilla	AA
DWB	75HF	Dilla	AA
D735	75HF	Dilla	AA
D612	75HF	Dilla	BB
DYED3	75HF	Dilla	AB
S893	87.5HF	Shashemene	AA
S8091	87.5HF	Shashemene	AA
Ssecond T1	87.5HF	Shashemene	AA
S18077	87.5HF	Shashemene	AA
S7029	87.5HF	Shashemene	AA
S8094	87.5HF	Shashemene	AA
STe6	87.5HF	Shashemene	AA
HC7	87.5HF	Hawassa	AA
HC8	87.5HF	Hawassa	AA
HC12	87.5HF	Hawassa	AA
HC15	87.5HF	Hawassa	AA
HC16	87.5HF	Hawassa	AA
HC17	87.5HF	Hawassa	AA
HT2nd6	87.5HF	Hawassa	AA
HT2nd7	87.5HF	Hawassa	AA
DY5th	87.5HF	Dilla	AA
D 1.3.3	87.5HF	Dilla	AA
D8.2	87.5HF	Dilla	AA
D2.1.1.3	87.5HF	Dilla	AA
D3.2.2	87.5HF	Dilla	AB
DB.3.3	87.5HF	Dilla	AA
HB.1.2.1.2	87.5HF	Hawassa	AA
ShD8069	87.5HF	Shashemene	AA
D7357	87.5HF	Dilla	AA
ShD8089	87.5HF	Shashemene	AA
ShD8077	87.5HF	Shashemene	AA
ShD7345	87.5HF	Shashemene	AA
ShD7354	87.5HF	Shashemene	AA
ShD7334	87.5HF	Shashemene	AA
H7035	87.5HF	Hawassa	AA
D0045	87.5HF	Dilla	AA
D734	87.5HF	Dilla	AA
DS1826	87.5HF	Dilla	AA
HS726	87.5HF	Hawassa	AA
DS742	87.5HF	Dilla	AA
HS0057	87.5HF	Hawassa	AA
Httt	87.5HF	Hawassa	AA
D	87.5HF	Dilla	AA
DYED1	87.5HF	Dilla	AA
